# Supplementary material for: C-Reactive Protein for Early Diagnosis and Severity Monitoring in Melioidosis: A Systematic Review and Meta-Analysis
Source: Life (Basel). 2025 Aug 27;15(9):1360. doi: 10.3390/life15091360 (PMC12471701; doi:10.3390/life15091360)
Supplement: Supplementary file 1 [file life-15-01360-s001.zip]

Archive with 4 entries (4 files):
- Supplementary Figure S1_Sensitivity test.pdf
- Supplementary File S1_Search stratergy.pdf
- Supplementary Table S1_Synthetic CRP data.pdf
- Supplementary Table S2_Quality Assessment.pdf
